# Supplementary material for: Chew on this: Oral jaw shape is not correlated with diet type in loricariid catfishes
Source: PLoS One. 2022 Nov 2;17(11):e0277102. doi: 10.1371/journal.pone.0277102 (PMC9629652; doi:10.1371/journal.pone.0277102)
Supplement: S1 Table — (XLSX) [file pone.0277102.s003.xlsx]

## Sheet: Sheet1
Data Set		Significant Axes	Phy Signal for Total Shape			Phy Signal for Sig. Axes
			(K)	p-value	effect size	(K)	p-value	effect size
Traditional Landmarks	Premaxilla	1	0.2334	0.918	-1.4933	0.246	0.86	-1.1382
	Maxilla	3	0.3952	0.249	0.6502	0.478	0.066	1.5164
	Lower Jaw	2	0.3502	0.612	-0.2365	0.4228	0.319	0.4576
	Combine Shape	1	0.3628	0.437	0.161	0.9452	0.005***	2.7167
Automated Landmarks	Premaxilla	2	0.3251	0.711	-0.5207	0.5008	0.104	1.2447
	Maxilla	2	0.3415	0.658	-0.3534	0.5162	0.053	1.628
	Lower Jaw	2	0.3587	0.501	0.015	0.4206	0.255	0.6782
	Combine Shape	3	0.428	0.01***	2.2868	0.7833	0.001***	3.9829
