# Supplementary material for: Chew on this: Oral jaw shape is not correlated with diet type in loricariid catfishes
Source: PLoS One. 2022 Nov 2;17(11):e0277102. doi: 10.1371/journal.pone.0277102 (PMC9629652; doi:10.1371/journal.pone.0277102)
Supplement: S2 Table — (XLSX) [file pone.0277102.s004.xlsx]

## Sheet: Sheet1
	PGLS Model	Df	SS	MS	Rsq	F	Z	Pr(>F)
Traditional Landmarks	Premaxilla~Diet	2	0.00354262	0.00177131	0.0541104	0.486249	-0.36878	0.636
	Maxilla~Diet	2	0.00292532	0.00146266	0.131151	1.58495	1.0812	0.147
	Lower Jaw~Diet	2	0.0154291	0.00771453	0.106984	1.25791	0.619504	0.278
	Combine Shape~Diet	2	0.00761069	0.00380535	0.100811	0.952961	0.188732	0.429
Automated Landmarks	Premaxilla~Diet	2	0.0128703	0.00643516	0.110438	1.05526	0.368941	0.343
	Maxilla~Diet	2	0.0125831	0.00629153	0.136801	1.66405	1.34362	0.099
	Lower Jaw~Diet	2	0.0204404	0.0102202	0.140954	1.72285	1.25569	0.119
	Combine Shape~Diet	2	0.0130689	0.00653447	0.155452	1.56455	1.37126	0.082
