# Supplementary material for: Chew on this: Oral jaw shape is not correlated with diet type in loricariid catfishes
Source: PLoS One. 2022 Nov 2;17(11):e0277102. doi: 10.1371/journal.pone.0277102 (PMC9629652; doi:10.1371/journal.pone.0277102)
Supplement: S3 Table — (XLSX) [file pone.0277102.s005.xlsx]

## Sheet: EvolutionaryRates.All
	Phy-PCA			PACA
Specimen/Node#	PC1	PC2	PC3	PC1	PC2
Hisonotus_maculipinnis	3.27052e-05	4.26688e-05	8.45389e-05	1.12089e-05	1.28651e-05
Parotocinclus_maculicauda	2.4294e-05	0.000410761	0.00149585	1.26663e-05	1.15076e-05
Microlepidogaster_perforatus	0.00141113	0.000886727	0.000787255	7.18819e-05	0.00010279
Pareiorhina_rudolphi	0.00375955	0.000829323	4.31822e-05	2.81819e-05	0.000496918
Neoplecostomus_microps	0.000811789	7.46822e-05	0.0005758	1.02027e-05	0.00172666
Pareiorhaphis_cameroni	0.0100353	0.000970342	0.000139669	7.90939e-05	0.00180938
Gymnotocinclus_anosteos	1.97794e-05	0.000529828	0.000681513	2.69168e-05	2.73314e-05
Otocinclus_vittatus	0.000109528	7.20993e-05	0.000303369	1.645e-07	3.1157e-05
Hypoptopoma_spectabile	3.6006e-05	2.75908e-09	0.000674919	1.49779e-05	0.000132772
Hypoptopoma_thoracatum	1.87454e-05	2.7353e-09	7.56183e-05	3.48275e-06	0.000217023
Chaetostoma_milesi	0.014441	0.000292458	1.1365e-05	4.64977e-05	0.000252176
Pseudolithoxus_tigris	0.000358119	0.000174533	0.00173493	6.45765e-05	4.60331e-05
Panaque_nigrolineatus	8.65744e-05	0.00297769	0.00111367	0.00192042	0.00103258
Baryancistrus_xanthellus	0.00096161	0.000341497	0.000240978	0.000212887	0.00010525
Panaqolus	0.000137511	0.000650751	0.00209422	0.00181155	0.000295011
Hypancistrus_zebra	0.00017044	0.000434308	0.00631181	0.00157455	0.000829037
Micracanthicus_vandragti	0.000257496	0.000423126	0.00389688	0.00188271	0.000422332
Harttia_loricariformis	0.00267053	0.000484426	0.00108612	0.000388566	0.000742227
Farlowella_acus	2.67842e-05	0.000127461	0.000453227	3.26519e-05	1.73586e-09
Lamontichthys_filamentosus	0.000865701	0.000160738	0.000159643	1.00239e-06	1.73119e-09
Node 21	2.64117e-05	5.29265e-06	1.69514e-05	1.34418e-06	9.09129e-06
Node 22	2.04965e-05	6.01835e-06	1.64012e-05	2.10767e-06	0.000231802
Node 23	2.05813e-05	3.77612e-06	4.03564e-05	1.08797e-06	0.000576887
Node 24	2.85075e-05	7.87051e-06	5.88571e-05	1.15793e-06	0.000411853
Node 25	5.54792e-05	2.95836e-05	9.05459e-05	3.41681e-06	0.000313014
Node 26	8.56623e-05	3.69166e-05	8.35729e-05	4.2491e-06	0.000396059
Node 27	9.47002e-05	0.000115112	0.000229248	1.38606e-05	4.56346e-05
Node 28	7.0208e-05	0.000112887	0.000235651	1.33077e-05	3.28431e-05
Node 29	0.000882553	0.000179793	8.36709e-05	1.38e-05	0.000654057
Node 30	0.00130071	0.000183423	0.00013599	1.70723e-05	0.00098764
Node 31	1.8097e-05	6.41262e-09	0.000101574	3.46056e-06	0.000144596
Node 32	0.000259362	0.000476123	4.69137e-05	0.000233547	0.00016592
Node 33	0.000288717	0.000645168	0.000168429	0.000349948	0.000190033
Node 34	0.00033072	0.00121079	0.000359678	0.000824382	0.000351523
Node 35	0.000433316	0.00107961	0.000391365	0.000800254	0.000328482
Node 36	0.000223603	0.000635036	0.00203214	0.00177864	0.000472619
Node 37	0.000209774	0.000462934	0.00373949	0.00168523	0.000563951
Node 38	0.000118741	3.25689e-05	7.03119e-05	4.03051e-06	3.44679e-07
Node 39	8.97841e-05	6.78082e-05	0.000130846	3.35788e-06	6.4485e-09
